# Supplementary material for: Myosin VI regulates the spatial organisation of mammalian transcription initiation
Source: Nat Commun. 2022 Mar 15;13:1346. doi: 10.1038/s41467-022-28962-w (PMC8924246; doi:10.1038/s41467-022-28962-w)
Supplement: Supplementary file 15 — Source Data [file 41467_2022_28962_MOESM15_ESM.zip]

Archive with 1,910 entries (1,886 files):
- SOURCE DATA/
- SOURCE DATA/MFM Diffusion/
- SOURCE DATA/.DS_Store
- __MACOSX/SOURCE DATA/._.DS_Store
- SOURCE DATA/~$SOURCE DATA.xlsx
- __MACOSX/SOURCE DATA/._~$SOURCE DATA.xlsx
- SOURCE DATA/SOURCE DATA.xlsx
- __MACOSX/SOURCE DATA/._SOURCE DATA.xlsx
- SOURCE DATA/MFM Diffusion/SupFig14A/
- SOURCE DATA/MFM Diffusion/.DS_Store
- __MACOSX/SOURCE DATA/MFM Diffusion/._.DS_Store
- SOURCE DATA/MFM Diffusion/Fig5D/
- SOURCE DATA/MFM Diffusion/Fig5G/
- SOURCE DATA/MFM Diffusion/SupFig14A/NLS-CBD/
- SOURCE DATA/MFM Diffusion/SupFig14A/.DS_Store
- __MACOSX/SOURCE DATA/MFM Diffusion/SupFig14A/._.DS_Store
- SOURCE DATA/MFM Diffusion/SupFig14A/DMSO/
- SOURCE DATA/MFM Diffusion/SupFig14A/NLS-R62D/
- SOURCE DATA/MFM Diffusion/SupFig14A/NLS-Motor/
- SOURCE DATA/MFM Diffusion/SupFig14A/siRNA scrambled/
- SOURCE DATA/MFM Diffusion/SupFig14A/LatB/
- SOURCE DATA/MFM Diffusion/Fig5D/KD/
- SOURCE DATA/MFM Diffusion/Fig5D/.DS_Store
- __MACOSX/SOURCE DATA/MFM Diffusion/Fig5D/._.DS_Store
- SOURCE DATA/MFM Diffusion/Fig5D/TIP/
- SOURCE DATA/MFM Diffusion/Fig5D/Normal/
- SOURCE DATA/MFM Diffusion/Fig5D/Serum+/
- SOURCE DATA/MFM Diffusion/Fig5D/Serum-/
- SOURCE DATA/MFM Diffusion/Fig5G/.DS_Store
- __MACOSX/SOURCE DATA/MFM Diffusion/Fig5G/._.DS_Store
- SOURCE DATA/MFM Diffusion/Fig5G/DMSO/
- SOURCE DATA/MFM Diffusion/Fig5G/NLS_R62D_Actin/
- SOURCE DATA/MFM Diffusion/Fig5G/TIP/
- SOURCE DATA/MFM Diffusion/Fig5G/Amanitin/
- SOURCE DATA/MFM Diffusion/Fig5G/Normal/
- SOURCE DATA/MFM Diffusion/Fig5G/LatB/
- SOURCE DATA/MFM Diffusion/Fig5G/Serum+/
- SOURCE DATA/MFM Diffusion/Fig5G/Serum-/
- SOURCE DATA/MFM Diffusion/SupFig14A/NLS-CBD/Cell (29).mat
- SOURCE DATA/MFM Diffusion/SupFig14A/NLS-CBD/Cell (91).mat
- SOURCE DATA/MFM Diffusion/SupFig14A/NLS-CBD/Cell (68).mat
- SOURCE DATA/MFM Diffusion/SupFig14A/NLS-CBD/Cell (87).mat
- SOURCE DATA/MFM Diffusion/SupFig14A/NLS-CBD/Cell (44).mat
- SOURCE DATA/MFM Diffusion/SupFig14A/NLS-CBD/Cell (13).mat
- SOURCE DATA/MFM Diffusion/SupFig14A/NLS-CBD/Cell (52).mat
- SOURCE DATA/MFM Diffusion/SupFig14A/NLS-CBD/Cell (25).mat
- SOURCE DATA/MFM Diffusion/SupFig14A/NLS-CBD/Cell (72).mat
- SOURCE DATA/MFM Diffusion/SupFig14A/NLS-CBD/Cell (7).mat
- SOURCE DATA/MFM Diffusion/SupFig14A/NLS-CBD/Cell (64).mat
- SOURCE DATA/MFM Diffusion/SupFig14A/NLS-CBD/Cell (33).mat
- SOURCE DATA/MFM Diffusion/SupFig14A/NLS-CBD/Cell (48).mat
- SOURCE DATA/MFM Diffusion/SupFig14A/NLS-CBD/.DS_Store
- __MACOSX/SOURCE DATA/MFM Diffusion/SupFig14A/NLS-CBD/._.DS_Store
- SOURCE DATA/MFM Diffusion/SupFig14A/NLS-CBD/Cell (49).mat
- SOURCE DATA/MFM Diffusion/SupFig14A/NLS-CBD/Cell (32).mat
- SOURCE DATA/MFM Diffusion/SupFig14A/NLS-CBD/Cell (65).mat
- SOURCE DATA/MFM Diffusion/SupFig14A/NLS-CBD/Cell (73).mat
- SOURCE DATA/MFM Diffusion/SupFig14A/NLS-CBD/Cell (6).mat
- SOURCE DATA/MFM Diffusion/SupFig14A/NLS-CBD/Cell (24).mat
- SOURCE DATA/MFM Diffusion/SupFig14A/NLS-CBD/Cell (53).mat
- SOURCE DATA/MFM Diffusion/SupFig14A/NLS-CBD/Cell (12).mat
- SOURCE DATA/MFM Diffusion/SupFig14A/NLS-CBD/Cell (45).mat
- SOURCE DATA/MFM Diffusion/SupFig14A/NLS-CBD/Cell (69).mat
- SOURCE DATA/MFM Diffusion/SupFig14A/NLS-CBD/Cell (86).mat
- SOURCE DATA/MFM Diffusion/SupFig14A/NLS-CBD/Cell (90).mat
- SOURCE DATA/MFM Diffusion/SupFig14A/NLS-CBD/Cell (28).mat
- SOURCE DATA/MFM Diffusion/SupFig14A/NLS-CBD/Cell (23).mat
- SOURCE DATA/MFM Diffusion/SupFig14A/NLS-CBD/Cell (74).mat
- SOURCE DATA/MFM Diffusion/SupFig14A/NLS-CBD/Cell (1).mat
- SOURCE DATA/MFM Diffusion/SupFig14A/NLS-CBD/Cell (62).mat
- SOURCE DATA/MFM Diffusion/SupFig14A/NLS-CBD/Cell (35).mat
- SOURCE DATA/MFM Diffusion/SupFig14A/NLS-CBD/Cell (19).mat
- SOURCE DATA/MFM Diffusion/SupFig14A/NLS-CBD/Cell (58).mat
- SOURCE DATA/MFM Diffusion/SupFig14A/NLS-CBD/Cell (78).mat
- SOURCE DATA/MFM Diffusion/SupFig14A/NLS-CBD/Cell (97).mat
- SOURCE DATA/MFM Diffusion/SupFig14A/NLS-CBD/Cell (81).mat
- SOURCE DATA/MFM Diffusion/SupFig14A/NLS-CBD/Cell (39).mat
- SOURCE DATA/MFM Diffusion/SupFig14A/NLS-CBD/Cell (42).mat
- SOURCE DATA/MFM Diffusion/SupFig14A/NLS-CBD/Cell (15).mat
- SOURCE DATA/MFM Diffusion/SupFig14A/NLS-CBD/Cell (54).mat
- SOURCE DATA/MFM Diffusion/SupFig14A/NLS-CBD/Cell (55).mat
- SOURCE DATA/MFM Diffusion/SupFig14A/NLS-CBD/Cell (14).mat
- SOURCE DATA/MFM Diffusion/SupFig14A/NLS-CBD/Cell (43).mat
- SOURCE DATA/MFM Diffusion/SupFig14A/NLS-CBD/Cell (38).mat
- SOURCE DATA/MFM Diffusion/SupFig14A/NLS-CBD/Cell (80).mat
- SOURCE DATA/MFM Diffusion/SupFig14A/NLS-CBD/Cell (79).mat
- SOURCE DATA/MFM Diffusion/SupFig14A/NLS-CBD/Cell (96).mat
- SOURCE DATA/MFM Diffusion/SupFig14A/NLS-CBD/Cell (59).mat
- SOURCE DATA/MFM Diffusion/SupFig14A/NLS-CBD/Cell (18).mat
- SOURCE DATA/MFM Diffusion/SupFig14A/NLS-CBD/Cell (34).mat
- SOURCE DATA/MFM Diffusion/SupFig14A/NLS-CBD/Cell (63).mat
- SOURCE DATA/MFM Diffusion/SupFig14A/NLS-CBD/Cell (75).mat
- SOURCE DATA/MFM Diffusion/SupFig14A/NLS-CBD/Cell (22).mat
- SOURCE DATA/MFM Diffusion/SupFig14A/NLS-CBD/Cell (37).mat
- SOURCE DATA/MFM Diffusion/SupFig14A/NLS-CBD/Cell (60).mat
- SOURCE DATA/MFM Diffusion/SupFig14A/NLS-CBD/Cell (99).mat
- SOURCE DATA/MFM Diffusion/SupFig14A/NLS-CBD/Cell (3).mat
- SOURCE DATA/MFM Diffusion/SupFig14A/NLS-CBD/Cell (76).mat
- SOURCE DATA/MFM Diffusion/SupFig14A/NLS-CBD/Cell (21).mat
- SOURCE DATA/MFM Diffusion/SupFig14A/NLS-CBD/Cell (56).mat
- SOURCE DATA/MFM Diffusion/SupFig14A/NLS-CBD/Cell (17).mat
- SOURCE DATA/MFM Diffusion/SupFig14A/NLS-CBD/Cell (40).mat
- SOURCE DATA/MFM Diffusion/SupFig14A/NLS-CBD/Cell (100).mat
- SOURCE DATA/MFM Diffusion/SupFig14A/NLS-CBD/Cell (83).mat
- SOURCE DATA/MFM Diffusion/SupFig14A/NLS-CBD/Cell (95).mat
- SOURCE DATA/MFM Diffusion/SupFig14A/NLS-CBD/Cell (94).mat
- SOURCE DATA/MFM Diffusion/SupFig14A/NLS-CBD/Cell (82).mat
- SOURCE DATA/MFM Diffusion/SupFig14A/NLS-CBD/Cell (41).mat
- SOURCE DATA/MFM Diffusion/SupFig14A/NLS-CBD/Cell (16).mat
- SOURCE DATA/MFM Diffusion/SupFig14A/NLS-CBD/Cell (57).mat
- SOURCE DATA/MFM Diffusion/SupFig14A/NLS-CBD/Cell (20).mat
- SOURCE DATA/MFM Diffusion/SupFig14A/NLS-CBD/Cell (98).mat
- SOURCE DATA/MFM Diffusion/SupFig14A/NLS-CBD/Cell (2).mat
- SOURCE DATA/MFM Diffusion/SupFig14A/NLS-CBD/Cell (77).mat
- SOURCE DATA/MFM Diffusion/SupFig14A/NLS-CBD/Cell (61).mat
- SOURCE DATA/MFM Diffusion/SupFig14A/NLS-CBD/Cell (36).mat
- SOURCE DATA/MFM Diffusion/SupFig14A/NLS-CBD/Cell (50).mat
- SOURCE DATA/MFM Diffusion/SupFig14A/NLS-CBD/Cell (11).mat
- SOURCE DATA/MFM Diffusion/SupFig14A/NLS-CBD/Cell (46).mat
- SOURCE DATA/MFM Diffusion/SupFig14A/NLS-CBD/Cell (85).mat
- SOURCE DATA/MFM Diffusion/SupFig14A/NLS-CBD/Cell (93).mat
- SOURCE DATA/MFM Diffusion/SupFig14A/NLS-CBD/Cell (9).mat
- SOURCE DATA/MFM Diffusion/SupFig14A/NLS-CBD/Cell (31).mat
- SOURCE DATA/MFM Diffusion/SupFig14A/NLS-CBD/Cell (89).mat
- SOURCE DATA/MFM Diffusion/SupFig14A/NLS-CBD/Cell (66).mat
- SOURCE DATA/MFM Diffusion/SupFig14A/NLS-CBD/Cell (5).mat
- SOURCE DATA/MFM Diffusion/SupFig14A/NLS-CBD/Cell (70).mat
- SOURCE DATA/MFM Diffusion/SupFig14A/NLS-CBD/Cell (27).mat
- SOURCE DATA/MFM Diffusion/SupFig14A/NLS-CBD/Cell (26).mat
- SOURCE DATA/MFM Diffusion/SupFig14A/NLS-CBD/Cell (4).mat
- SOURCE DATA/MFM Diffusion/SupFig14A/NLS-CBD/Cell (71).mat
- SOURCE DATA/MFM Diffusion/SupFig14A/NLS-CBD/Cell (88).mat
- SOURCE DATA/MFM Diffusion/SupFig14A/NLS-CBD/Cell (67).mat
- SOURCE DATA/MFM Diffusion/SupFig14A/NLS-CBD/Cell (30).mat
- SOURCE DATA/MFM Diffusion/SupFig14A/NLS-CBD/Cell (92).mat
- SOURCE DATA/MFM Diffusion/SupFig14A/NLS-CBD/Cell (8).mat
- SOURCE DATA/MFM Diffusion/SupFig14A/NLS-CBD/Cell (84).mat
- SOURCE DATA/MFM Diffusion/SupFig14A/NLS-CBD/Cell (47).mat
- SOURCE DATA/MFM Diffusion/SupFig14A/NLS-CBD/Cell (10).mat
- SOURCE DATA/MFM Diffusion/SupFig14A/NLS-CBD/Cell (51).mat
- SOURCE DATA/MFM Diffusion/SupFig14A/DMSO/Cell72.mat
- SOURCE DATA/MFM Diffusion/SupFig14A/DMSO/Cell66.mat
- SOURCE DATA/MFM Diffusion/SupFig14A/DMSO/Cell67.mat
- SOURCE DATA/MFM Diffusion/SupFig14A/DMSO/Cell73.mat
- SOURCE DATA/MFM Diffusion/SupFig14A/DMSO/Cell59.mat
- SOURCE DATA/MFM Diffusion/SupFig14A/DMSO/Cell65.mat
- SOURCE DATA/MFM Diffusion/SupFig14A/DMSO/Cell71.mat
- SOURCE DATA/MFM Diffusion/SupFig14A/DMSO/Cell70.mat
- SOURCE DATA/MFM Diffusion/SupFig14A/DMSO/Cell64.mat
- SOURCE DATA/MFM Diffusion/SupFig14A/DMSO/Cell58.mat
- SOURCE DATA/MFM Diffusion/SupFig14A/DMSO/.DS_Store
- __MACOSX/SOURCE DATA/MFM Diffusion/SupFig14A/DMSO/._.DS_Store
- SOURCE DATA/MFM Diffusion/SupFig14A/DMSO/Cell60.mat
- SOURCE DATA/MFM Diffusion/SupFig14A/DMSO/Cell74.mat
- SOURCE DATA/MFM Diffusion/SupFig14A/DMSO/Cell48.mat
- SOURCE DATA/MFM Diffusion/SupFig14A/DMSO/Cell49.mat
- SOURCE DATA/MFM Diffusion/SupFig14A/DMSO/Cell75.mat
- SOURCE DATA/MFM Diffusion/SupFig14A/DMSO/Cell61.mat
- SOURCE DATA/MFM Diffusion/SupFig14A/DMSO/Cell77.mat
- SOURCE DATA/MFM Diffusion/SupFig14A/DMSO/Cell63.mat
- SOURCE DATA/MFM Diffusion/SupFig14A/DMSO/Cell62.mat
- SOURCE DATA/MFM Diffusion/SupFig14A/DMSO/Cell76.mat
- SOURCE DATA/MFM Diffusion/SupFig14A/DMSO/Cell4.mat
- SOURCE DATA/MFM Diffusion/SupFig14A/DMSO/Cell39.mat
- SOURCE DATA/MFM Diffusion/SupFig14A/DMSO/Cell11.mat
- SOURCE DATA/MFM Diffusion/SupFig14A/DMSO/Cell10.mat
- SOURCE DATA/MFM Diffusion/SupFig14A/DMSO/Cell38.mat
- SOURCE DATA/MFM Diffusion/SupFig14A/DMSO/Cell5.mat
- SOURCE DATA/MFM Diffusion/SupFig14A/DMSO/Cell7.mat
- SOURCE DATA/MFM Diffusion/SupFig14A/DMSO/Cell12.mat
- SOURCE DATA/MFM Diffusion/SupFig14A/DMSO/Cell13.mat
- SOURCE DATA/MFM Diffusion/SupFig14A/DMSO/Cell6.mat
- SOURCE DATA/MFM Diffusion/SupFig14A/DMSO/Cell2.mat
- SOURCE DATA/MFM Diffusion/SupFig14A/DMSO/Cell17.mat
- SOURCE DATA/MFM Diffusion/SupFig14A/DMSO/Cell16.mat
- SOURCE DATA/MFM Diffusion/SupFig14A/DMSO/Cell3.mat
- SOURCE DATA/MFM Diffusion/SupFig14A/DMSO/Cell1.mat
- SOURCE DATA/MFM Diffusion/SupFig14A/DMSO/Cell14.mat
- SOURCE DATA/MFM Diffusion/SupFig14A/DMSO/Cell28.mat
- SOURCE DATA/MFM Diffusion/SupFig14A/DMSO/Cell29.mat
- SOURCE DATA/MFM Diffusion/SupFig14A/DMSO/Cell15.mat
- SOURCE DATA/MFM Diffusion/SupFig14A/DMSO/Cell18.mat
- SOURCE DATA/MFM Diffusion/SupFig14A/DMSO/Cell30.mat
- SOURCE DATA/MFM Diffusion/SupFig14A/DMSO/Cell24.mat
- SOURCE DATA/MFM Diffusion/SupFig14A/DMSO/Cell25.mat
- SOURCE DATA/MFM Diffusion/SupFig14A/DMSO/Cell31.mat
- SOURCE DATA/MFM Diffusion/SupFig14A/DMSO/Cell19.mat
- SOURCE DATA/MFM Diffusion/SupFig14A/DMSO/Cell27.mat
- SOURCE DATA/MFM Diffusion/SupFig14A/DMSO/Cell33.mat
- SOURCE DATA/MFM Diffusion/SupFig14A/DMSO/Cell32.mat
- SOURCE DATA/MFM Diffusion/SupFig14A/DMSO/Cell26.mat
- SOURCE DATA/MFM Diffusion/SupFig14A/DMSO/Cell22.mat
- SOURCE DATA/MFM Diffusion/SupFig14A/DMSO/Cell36.mat
- SOURCE DATA/MFM Diffusion/SupFig14A/DMSO/Cell37.mat
- SOURCE DATA/MFM Diffusion/SupFig14A/DMSO/Cell23.mat
- SOURCE DATA/MFM Diffusion/SupFig14A/DMSO/Cell8.mat
- SOURCE DATA/MFM Diffusion/SupFig14A/DMSO/Cell35.mat
- SOURCE DATA/MFM Diffusion/SupFig14A/DMSO/Cell21.mat
- SOURCE DATA/MFM Diffusion/SupFig14A/DMSO/Cell20.mat
- SOURCE DATA/MFM Diffusion/SupFig14A/DMSO/Cell34.mat
- SOURCE DATA/MFM Diffusion/SupFig14A/DMSO/Cell9.mat
- SOURCE DATA/MFM Diffusion/SupFig14A/DMSO/Cell84.mat
- SOURCE DATA/MFM Diffusion/SupFig14A/DMSO/Cell53.mat
- SOURCE DATA/MFM Diffusion/SupFig14A/DMSO/Cell47.mat
- SOURCE DATA/MFM Diffusion/SupFig14A/DMSO/Cell46.mat
- SOURCE DATA/MFM Diffusion/SupFig14A/DMSO/Cell52.mat
- SOURCE DATA/MFM Diffusion/SupFig14A/DMSO/Cell85.mat
- SOURCE DATA/MFM Diffusion/SupFig14A/DMSO/Cell78.mat
- SOURCE DATA/MFM Diffusion/SupFig14A/DMSO/Cell44.mat
- SOURCE DATA/MFM Diffusion/SupFig14A/DMSO/Cell50.mat
- SOURCE DATA/MFM Diffusion/SupFig14A/DMSO/Cell51.mat
- SOURCE DATA/MFM Diffusion/SupFig14A/DMSO/Cell45.mat
- SOURCE DATA/MFM Diffusion/SupFig14A/DMSO/Cell79.mat
- SOURCE DATA/MFM Diffusion/SupFig14A/DMSO/Cell86.mat
- SOURCE DATA/MFM Diffusion/SupFig14A/DMSO/Cell82.mat
- SOURCE DATA/MFM Diffusion/SupFig14A/DMSO/Cell41.mat
- SOURCE DATA/MFM Diffusion/SupFig14A/DMSO/Cell55.mat
- SOURCE DATA/MFM Diffusion/SupFig14A/DMSO/Cell69.mat
- SOURCE DATA/MFM Diffusion/SupFig14A/DMSO/Cell68.mat
- SOURCE DATA/MFM Diffusion/SupFig14A/DMSO/Cell54.mat
- SOURCE DATA/MFM Diffusion/SupFig14A/DMSO/Cell40.mat
- SOURCE DATA/MFM Diffusion/SupFig14A/DMSO/Cell83.mat
- SOURCE DATA/MFM Diffusion/SupFig14A/DMSO/Cell81.mat
- SOURCE DATA/MFM Diffusion/SupFig14A/DMSO/Cell56.mat
- SOURCE DATA/MFM Diffusion/SupFig14A/DMSO/Cell42.mat
- SOURCE DATA/MFM Diffusion/SupFig14A/DMSO/Cell43.mat
- SOURCE DATA/MFM Diffusion/SupFig14A/DMSO/Cell57.mat
- SOURCE DATA/MFM Diffusion/SupFig14A/DMSO/Cell80.mat
- SOURCE DATA/MFM Diffusion/SupFig14A/NLS-R62D/Cell (29).mat
- SOURCE DATA/MFM Diffusion/SupFig14A/NLS-R62D/Cell (91).mat
- SOURCE DATA/MFM Diffusion/SupFig14A/NLS-R62D/Cell (68).mat
- SOURCE DATA/MFM Diffusion/SupFig14A/NLS-R62D/Cell (87).mat
- SOURCE DATA/MFM Diffusion/SupFig14A/NLS-R62D/Cell (44).mat
- SOURCE DATA/MFM Diffusion/SupFig14A/NLS-R62D/Cell (13).mat
- SOURCE DATA/MFM Diffusion/SupFig14A/NLS-R62D/Cell (52).mat
- SOURCE DATA/MFM Diffusion/SupFig14A/NLS-R62D/Cell (25).mat
- SOURCE DATA/MFM Diffusion/SupFig14A/NLS-R62D/Cell (72).mat
- SOURCE DATA/MFM Diffusion/SupFig14A/NLS-R62D/Cell (7).mat
- SOURCE DATA/MFM Diffusion/SupFig14A/NLS-R62D/Cell (64).mat
- SOURCE DATA/MFM Diffusion/SupFig14A/NLS-R62D/Cell (33).mat
- SOURCE DATA/MFM Diffusion/SupFig14A/NLS-R62D/Cell (48).mat
- SOURCE DATA/MFM Diffusion/SupFig14A/NLS-R62D/.DS_Store
- __MACOSX/SOURCE DATA/MFM Diffusion/SupFig14A/NLS-R62D/._.DS_Store
- SOURCE DATA/MFM Diffusion/SupFig14A/NLS-R62D/Cell (49).mat
- SOURCE DATA/MFM Diffusion/SupFig14A/NLS-R62D/Cell (32).mat
- SOURCE DATA/MFM Diffusion/SupFig14A/NLS-R62D/Cell (65).mat
- SOURCE DATA/MFM Diffusion/SupFig14A/NLS-R62D/Cell (73).mat
- SOURCE DATA/MFM Diffusion/SupFig14A/NLS-R62D/Cell (6).mat
- SOURCE DATA/MFM Diffusion/SupFig14A/NLS-R62D/Cell (24).mat
- SOURCE DATA/MFM Diffusion/SupFig14A/NLS-R62D/Cell (53).mat
- SOURCE DATA/MFM Diffusion/SupFig14A/NLS-R62D/Cell (12).mat
- SOURCE DATA/MFM Diffusion/SupFig14A/NLS-R62D/Cell (45).mat
- SOURCE DATA/MFM Diffusion/SupFig14A/NLS-R62D/Cell (69).mat
- SOURCE DATA/MFM Diffusion/SupFig14A/NLS-R62D/Cell (86).mat
- SOURCE DATA/MFM Diffusion/SupFig14A/NLS-R62D/Cell (90).mat
- SOURCE DATA/MFM Diffusion/SupFig14A/NLS-R62D/Cell (28).mat
- SOURCE DATA/MFM Diffusion/SupFig14A/NLS-R62D/Cell (23).mat
- SOURCE DATA/MFM Diffusion/SupFig14A/NLS-R62D/Cell (74).mat
- SOURCE DATA/MFM Diffusion/SupFig14A/NLS-R62D/Cell (1).mat
- SOURCE DATA/MFM Diffusion/SupFig14A/NLS-R62D/Cell (62).mat
- SOURCE DATA/MFM Diffusion/SupFig14A/NLS-R62D/Cell (35).mat
- SOURCE DATA/MFM Diffusion/SupFig14A/NLS-R62D/Cell (19).mat
- SOURCE DATA/MFM Diffusion/SupFig14A/NLS-R62D/Cell (58).mat
- SOURCE DATA/MFM Diffusion/SupFig14A/NLS-R62D/Cell (78).mat
- SOURCE DATA/MFM Diffusion/SupFig14A/NLS-R62D/Cell (97).mat
- SOURCE DATA/MFM Diffusion/SupFig14A/NLS-R62D/Cell (81).mat
- SOURCE DATA/MFM Diffusion/SupFig14A/NLS-R62D/Cell (39).mat
- SOURCE DATA/MFM Diffusion/SupFig14A/NLS-R62D/Cell (42).mat
- SOURCE DATA/MFM Diffusion/SupFig14A/NLS-R62D/Cell (15).mat
- SOURCE DATA/MFM Diffusion/SupFig14A/NLS-R62D/Cell (54).mat
- SOURCE DATA/MFM Diffusion/SupFig14A/NLS-R62D/Cell (55).mat
- SOURCE DATA/MFM Diffusion/SupFig14A/NLS-R62D/Cell (14).mat
- SOURCE DATA/MFM Diffusion/SupFig14A/NLS-R62D/Cell (43).mat
- SOURCE DATA/MFM Diffusion/SupFig14A/NLS-R62D/Cell (38).mat
- SOURCE DATA/MFM Diffusion/SupFig14A/NLS-R62D/Cell (80).mat
- SOURCE DATA/MFM Diffusion/SupFig14A/NLS-R62D/Cell (79).mat
- SOURCE DATA/MFM Diffusion/SupFig14A/NLS-R62D/Cell (96).mat
- SOURCE DATA/MFM Diffusion/SupFig14A/NLS-R62D/Cell (59).mat
- SOURCE DATA/MFM Diffusion/SupFig14A/NLS-R62D/Cell (18).mat
- SOURCE DATA/MFM Diffusion/SupFig14A/NLS-R62D/Cell (34).mat
- SOURCE DATA/MFM Diffusion/SupFig14A/NLS-R62D/Cell (63).mat
- SOURCE DATA/MFM Diffusion/SupFig14A/NLS-R62D/Cell (75).mat
- SOURCE DATA/MFM Diffusion/SupFig14A/NLS-R62D/Cell (22).mat
- SOURCE DATA/MFM Diffusion/SupFig14A/NLS-R62D/Cell (37).mat
- SOURCE DATA/MFM Diffusion/SupFig14A/NLS-R62D/Cell (60).mat
- SOURCE DATA/MFM Diffusion/SupFig14A/NLS-R62D/Cell (99).mat
- SOURCE DATA/MFM Diffusion/SupFig14A/NLS-R62D/Cell (3).mat
- SOURCE DATA/MFM Diffusion/SupFig14A/NLS-R62D/Cell (76).mat
- SOURCE DATA/MFM Diffusion/SupFig14A/NLS-R62D/Cell (21).mat
- SOURCE DATA/MFM Diffusion/SupFig14A/NLS-R62D/Cell (56).mat
- SOURCE DATA/MFM Diffusion/SupFig14A/NLS-R62D/Cell (17).mat
- SOURCE DATA/MFM Diffusion/SupFig14A/NLS-R62D/Cell (40).mat
- SOURCE DATA/MFM Diffusion/SupFig14A/NLS-R62D/Cell (100).mat
- SOURCE DATA/MFM Diffusion/SupFig14A/NLS-R62D/Cell (83).mat
- SOURCE DATA/MFM Diffusion/SupFig14A/NLS-R62D/Cell (95).mat
- SOURCE DATA/MFM Diffusion/SupFig14A/NLS-R62D/Cell (94).mat
- SOURCE DATA/MFM Diffusion/SupFig14A/NLS-R62D/Cell (82).mat
- SOURCE DATA/MFM Diffusion/SupFig14A/NLS-R62D/Cell (41).mat
- SOURCE DATA/MFM Diffusion/SupFig14A/NLS-R62D/Cell (16).mat
- SOURCE DATA/MFM Diffusion/SupFig14A/NLS-R62D/Cell (57).mat
[truncated: 1,610 more entries]
