# Supplementary material for: Myosin VI regulates the spatial organisation of mammalian transcription initiation
Source: Nat Commun. 2022 Mar 15;13:1346. doi: 10.1038/s41467-022-28962-w (PMC8924246; doi:10.1038/s41467-022-28962-w)
Supplement: Supplementary file 15 — Source Data [file 41467_2022_28962_MOESM15_ESM.zip › SOURCE DATA/SOURCE DATA.xlsx]

## Sheet: Figure 1F
		Number of Clusters				% Molecules in Cluster				Area Per cluster					Molcules per cluster
		Normal	Serum +	TIP			Normal	Serum +	TIP		Normal	Serum +	TIP		Normal	Serum +	TIP
Experiment 1	Cell 1	659	649	322			82.714	95.6598	54.8763		702.264	2121.29	982.812		45.3539	48.1282	63.9919
Experiment 1	Cell 2	728	883	306			81.0269	90.3151	63.3367		802.862	1993.88	1059.68		43.3415	43	58.5546
Experiment 1	Cell 3	203	438	467			93.4251	86.9922	58.0888		1840.73	1869.46	842.704		55.987	55.9545	19.9475
Experiment 1	Cell 4	333	729	553			91.3092	86.8727	60.1355		2020.31	1998.28	556.157		113.562	36.6	38.944
Experiment 2	Cell 5	471	641	344			90.6213	39.438	72.2707		1646.91	1763.9	580.376		88.6017	55.9059	23.0067
Experiment 2	Cell 6	437	631	325			92.2945	95.0666	74.374		1897.72	1894.66	1054.28		101.277	73.0714	44.2759
Experiment 2	Cell 7	514	595	575			84.6467	78.2638	74.5368		665.506	1785.73	392.817		55.6801	79.8204	22.8877
Experiment 2	Cell 8	193	772	386			54.41	83.356	77.6695		611.033	1425.01	924.248		34.48	60.3566	44.1217
Experiment 3	Cell 9	439	599	229			66.0754	81.3359	75.6494		418.761	1049.42	548.658		39.1204	64.9969	53.4916
Experiment 3	Cell 10	586	826	627			61.099	77.0751	71.3886		410.362	1414.08	913.312		35.8826	61.7591	27.5925
Experiment 3	Cell 11	465	702	413.4			86.1363	73.9191	68.2326		1899.77	1286.27	785.505		81.9353	107.812	39.6814
Experiment 3	Cell 12	759					86.5938				1528.4				81.4502
Experiment 3	Cell 13	684					86.6948				1434.07				70.7348
Experiment 3	Cell 14	598					80.8883				1174.3				55.9926
	Raw STORM localisation tables are presented in the accompanying SOURCE DATA file.

## Sheet: Figure 1G
		Number of Molecules
		Normal	Serum +	TIP
Experiment 1	Cell 1	45421	51245	12545
Experiment 1	Cell 2	25468	39887	18454
Experiment 1	Cell 3	32589	45782	11254
Experiment 1	Cell 4	35412	44254	21001
Experiment 2	Cell 5	33524	42157	25121
Experiment 2	Cell 6	36854	36525	14586
Experiment 2	Cell 7	28775	51025	17545
Experiment 2	Cell 8	26545	44215	16542
Experiment 3	Cell 9	39854	35874	18875
Experiment 3	Cell 10	35425	45245	12458
Experiment 3	Cell 11	31245	41112	14589
Experiment 3	Cell 12	29854	33256	21212
Experiment 3	Cell 13	28754	32556	16895
Experiment 3	Cell 14	33251	54854	12457
	Raw STORM localisation tables are presented in the accompanying SOURCE DATA file.

## Sheet: Figure 2B
		Normal		Serum +
		MVI	RNAPII	MVI	RNAPII
Experiment 1	Cell 1	22.1074	20.8941	27.2272	38.3271
Experiment 1	Cell 2	18.3258	21.5747	32.9456	40.8758
Experiment 1	Cell 3	11.8728	19.505	35.9844	32.9818
Experiment 1	Cell 4	13.5628	17.7992	48.3223	35.3697
Experiment 2	Cell 5	14.3522	17.653	33.6736	30.6794
Experiment 2	Cell 6	12.3666	18.8143	31.0985	48.3902
Experiment 2	Cell 7	12.1646	22.0782	37.323	36.1389
Experiment 2	Cell 8	19.5207	25.608	25.6423	35.6667
Experiment 3	Cell 9	21.073	27.814	27.8483	27.8727
Experiment 3	Cell 10	19.4879	26.6962	26.7305	36.7549
Experiment 3	Cell 11	13.6491	23.9304	23.9648	23.9891
Experiment 3	Cell 12	13.2074	24.4322	24.4666	34.4909
Experiment 3	Cell 13	13.4318	23.2796	23.3139	33.3382
	Raw STORM localisation tables are presented in the accompanying SOURCE DATA file.

## Sheet: Figure 2C
		Number of Clusters						Area Per cluster					Molcules per cluster
		Normal	Normal	Serum +	Serum +			Normal	Normal	Serum +	Serum +		Normal	Normal	Serum +	Serum +
		Colocalized	Non-Colocalized	Colocalized	Non-Colocalized			Colocalized	Non-Colocalized	Colocalized	Non-Colocalized		Colocalized	Non-Colocalized	Colocalized	Non-Colocalized
Experiment 1	Cell 1	62.4	249.6	216.333	432.667			6004.16	4002.77	9613.74	4628.84		76.5647	51.0431	64.973	31.2833
Experiment 1	Cell 2	68.8	275.2	184.333	368.667			3325.77	2217.18	5233.78	2519.97		66.3963	44.2642	98.55	47.45
Experiment 1	Cell 3	36.6	146.4	46	92			1880.57	1253.71	7653.77	3685.15		63.6984	42.4656	89.0386	42.8705
Experiment 1	Cell 4	33	132	143	286			3063.92	2042.61	6342.68	3053.88		158.937	105.958	49.41	23.79
Experiment 2	Cell 5	50.2	200.8	247	494			2616.35	1744.23	6701.27	3226.54		100.888	67.2585	115.973	55.8389
Experiment 2	Cell 6	44.2	176.8	77	154			2301.96	1534.64	7552.79	3636.53		99.7219	66.4813	98.6464	47.4964
Experiment 2	Cell 7	130	520	198.333	396.667			4580.89	3053.93	5245.73	2525.72		54.971	36.6473	53.7575	25.8832
Experiment 2	Cell 8	22.8	91.2	104.667	209.333			3302.42	2201.61	4178.74	2011.98		87.6	58.4	85.05	40.95
Experiment 3	Cell 9	37	148	128.333	256.667			3425.89	2283.93	7017.64	3378.86		100.036	66.6909	99.0409	47.6864
Experiment 3	Cell 10	78.6	314.4	197.667	395.333			3292.7	2195.13	4032.81	1941.72		77.2976	51.5317	73.4598	35.3695
Experiment 3	Cell 11	24.8	99.2	108	216			3070.49	2046.99	6617.81	3186.35		54.9818	36.6545	48.3545	23.2818
Experiment 3	Cell 12	26.6	106.4	111	222			3818.15	2545.43	7458.93	3591.34		53.3	35.5333	46.4625	22.3708
Experiment 3	Cell 13	30.8	123.2	118	236			2384.75	1589.83	5846.36	2814.91		40.2316	26.8211	31.7605	15.2921
Experiment 3	Cell 14	44	176	140	280			2937.76	1958.5	6468.49	3114.46		16.1053	10.7368	58.6184	28.2237
	Raw STORM localisation tables are presented in the accompanying SOURCE DATA file.

## Sheet: Figure 2D
			Number of Clusters					Area Per cluster					Molcules per cluster
			Normal		Serum			Normal		Serum			Normal		Serum
			Colocalized	Non-Colocalized	Colocalized	Non-Colocalized		Colocalized	Non-Colocalized	Colocalized	Non-Colocalized		Colocalized	Non-Colocalized	Colocalized	Non-Colocalized
	Experiment 1	Cell 1	109.833	549.167	107.333	214.667		1304.17	142.097	1729.1	418.141		52.4147	71.4	70.9079	45.2
	Experiment 1	Cell 2	121.333	606.667	102	204		1636.17	151.873	4553.99	656.683		53.8497	43.4	145.422	34.6
	Experiment 1	Cell 3	33.8333	169.167	155.667	311.333		8419.8	208.875	5662.55	543.894		67.1451	35.7	121.667	98.9
	Experiment 1	Cell 4	55.5	277.5	184.333	368.667		4762.15	251.205	3137.65	719.959		201.373	51.8	152	133.45
	Experiment 2	Cell 5	78.5	392.5	114.667	229.333		3989.02	385.194	3577.85	441.993		159.111	72.1	219.962	56
	Experiment 2	Cell 6	72.8333	364.167	108.333	216.667		4370.76	137.231	4997.07	336.614		176.927	65.1	121	10.69
	Experiment 2	Cell 7	85.6667	428.333	191.667	383.333		2742.23	169.504	5102.58	637.738		132.927	141.4	123.529	102.8
	Experiment 2	Cell 8	32.1667	160.833	128.667	257.333		1758.42	475.173	1134.44	435.436		51.775	19.6	157.352	76.4
	Experiment 3	Cell 9	73.1667	365.833	76.3333	152.667		1030.23	175.198	2123.13	564.242		57.187	48.3	189.435	53.1
	Experiment 3	Cell 10	97.6667	488.333	209	418		1108.24	276.213	1764.13	924.324		54.6532	55.3	121.123	43.8
	Experiment 3	Cell 11	77.5	387.5	137.8	275.6		5486.03	237.256	5454.24	765.453		148.207	60.9	75.2424	21.3
	Experiment 3	Cell 12	126.5	632.5				4369.08	342.234				145.797	99.4
	Experiment 3	Cell 13	114	570				4475.34	423.142				136.242	74.2
	Experiment 3	Cell 14	99	498				5103.59	453.343				133.536	104.3
	Raw STORM localisation tables are presented in the accompanying SOURCE DATA file.

## Sheet: Figure 3B
		Number of Clusters						% Molecules in Cluster						Mean Area Per cluster						Mean Molcules per cluster
		Normal	TIP	KD	DMSO Control	siRNA Control		Normal	TIP	KD	DMSO Control	siRNA Control		Normal	TIP	KD	DMSO Control	siRNA Control		Normal	TIP	KD	DMSO Control	siRNA Control
Experiment 1	Cell 1	312	137	19	373	435		50.081	46.4399	21.4014	48.1618	49.1214		5003.47	48.2941	124.22	4411.19	3818.92		63.8039	13.28	19.4062	49.7591	35.7143
Experiment 1	Cell 2	344	186	25	393	443		52.3722	40.5972	7.74874	47.9193	50.1458		2771.48	105.583	174.112	2683.78	2596.09		55.3303	11.25	11.3333	70.1651	85
Experiment 1	Cell 3	183	52	22	372	561		58.279	5.19368	20.3091	47.4233	52.8512		1567.14	173.639	102.429	2804.99	4042.83		53.082	12.36	16.7059	48.541	44
Experiment 2	Cell 4	165	9	97	152	139		62.8396	1.67273	13.2355	48.8499	55.8447		2553.27	118.324	163.735	2615.85	2678.43		132.448	15.84	20.1429	113.724	95
Experiment 2	Cell 5	251	34	49	244	237		70.1642	0.606428	25.5686	46.8451	58.5047		2180.29	123.958	820.499	3870.25	5560.2		84.0732	32.15	34.2308	133.703	183.333
Experiment 2	Cell 6	221	27	42	183	145		69.8987	4.57969	14.254	43.0657	56.4822		1918.3	103.474	482.081	1625.48	1332.67		83.1016	11.85	24.0818	78.1417	73.1819
Experiment 2	Cell 7	650	21	25	418	186		32.5752	3.84249	6.8612	43.0111	37.7932		3817.41	98.2425	70.3347	2284.24	751.064		45.8092	16.24	12	70.3104	94.8116
Experiment 3	Cell 8	114	33	2	335	556		19.7471	0.965018	27.6498	46.4157	33.0814		2752.01	67.3454	902.732	2385.18	2018.35		73	21.25	17	109.314	145.628
Experiment 3	Cell 9	185	19	34	214	243		23.1636	5.59194	24.3908	31.6332	27.3984		2854.91	122.552	134.806	1572.45	290.004		83.3636	25.68	20.7339	58.2056	33.0476
Experiment 3	Cell 10	393	21	79	256	354		29.5196	0.928144	8.74329	32.325	33.4687		2743.92	265.435	201.357	2558.46	3325.27		64.4146	26.1	61.4493	79.6345	94.5495
Experiment 3	Cell 11	124	53	45				27.5894	11.0417	28.6887				2558.74	122.685	119.777				45.8182	18.2667	22.441
Experiment 3	Cell 12	133	58	32				32.3193	17.2709	17.7496				3181.79	60.4151	125.408				44.4167	14	18.8667
Experiment 3	Cell 13	154		19				37.6819		29.1443				1987.29		320.777				33.5263		25.411
								32.7027						2448.13						13.4211
	Raw STORM localisation tables are presented in the accompanying SOURCE DATA file.

## Sheet: Figure 3D
			Normal	TIP	KD
	Experiment 1	Cell 1	11349	14709.5	15419
	Experiment 1	Cell 2	15147	17299	20598
	Experiment 1	Cell 3	29100	17749	14098
	Experiment 2	Cell 4	19871	14938.5	15877
	Experiment 2	Cell 5	14365	16229	18458
	Experiment 2	Cell 6	18564	17742	21484
	Experiment 2	Cell 7	22544	15782	17564
	Experiment 3	Cell 8	23547	16277	18554
	Experiment 3	Cell 9	21468	21008	18016
	Experiment 3	Cell 10	25147	24726	15452
	Experiment 4	Cell 11	20889	18262	12524
	Experiment 4	Cell 12	19874	25727	17454
	Experiment 4	Cell 13	16785	18272	12544
	Experiment 4	Cell 14	19475	17937	15874
		Raw STORM localisation tables are presented in the accompanying SOURCE DATA file.

## Sheet: Figure 3F
	Genes	Mock1	Mock2	Mock3			TIP1	TIP2	TIP3
	CDC42BPA Pr.	713.778	680	730			2.9607	2.2	3
	VASP Pr.	1423.28	1100	1664			5.52127	3.8	4.3
	INHA Pr.	900.73	768	1089			1.62079	2.6	1.8
	PTEN Pr	752.214	600	897			5.83608	7.8	5.1
	PTEN Int.	20.0426	12	28			17.6305	21	12
	TNNT1 Int.	97.6806	78	112			4.74037	3.7	5.2
	EGR3 Ex 2	308.687	220	456			0.895025	1.2	0.6
	EGR3 Int.	855.13	788	990			1.19334	1.8	1
	IER3 Pr.	1233	890	1567			2.78949	1.2	3.7

## Sheet: Figure 4C
		Number of Clusters				% Molecules in Cluster				Mean Area Per cluster				Mean Molcules per cluster
		Normal	LatB	NLS R62D Actin		Normal	LatB	NLS R62D Actin		Normal	LatB	NLS R62D Actin		Normal	LatB	NLS R62D Actin
Experiment 1	Cell 1	312	71	38		50.081	28.1427	18.0491		5003.47	946.884	319.084		63.8039	26.0043	41.9815
Experiment 1	Cell 2	344	30	81		52.3722	29.9221	19.1198		2771.48	1259.49	479.523		55.3303	25.8832	60.179
Experiment 1	Cell 3	183	8	79		58.279	29.5723	20.0435		1567.14	1220.2	757.162		53.082	61.0508	72.7385
Experiment 2	Cell 4	165	39	23		62.8396	21.6578	15.8443		2553.27	670.293	319.528		132.448	41.2559	26.9746
Experiment 2	Cell 5	251	24	47		70.1642	26.0575	15.7824		2180.29	981.103	225.154		84.0732	28.6644	24.1498
Experiment 2	Cell 6	221	24	65		69.8987	26.0575	19.5268		1918.3	981.103	514.128		83.1016	58.6644	46.1861
Experiment 3	Cell 7	650	52	55		32.5752	25.4105	13.9809		3817.41	1159.01	207.045		45.8092	21.4371	22.6562
Experiment 3	Cell 8	114	47	28		19.7471	28.7041	18.1875		2752.01	742.908	965.898		73	27.9425	43.129
Experiment 3	Cell 9	185	32	86		23.1636	23.0368	14.5464		2854.91	686.246	503.444		83.3636	39.349	32.44
Experiment 3	Cell 10	393	21	20		29.5196	22.7412	16.6377		2743.92	911.735	587.149		64.4146	17.0841	32.6275
Experiment 4	Cell 11	124	36			27.5894	21.1068			2558.74	705.536			45.8182	32.2488
Experiment 4	Cell 12	133	20			32.3193	20.6278			3181.79	553.131			44.4167	18.7876
Experiment 4	Cell 13	154				37.6819				1987.29				33.5263
Experiment 4	Cell 14	220				32.7027				2448.13				13.4211
		Raw STORM localisation tables are presented in the accompanying SOURCE DATA file.

## Sheet: Figure 4D
		Number of Clusters			% Molecules in Cluster			Area Per cluster				Molcules per cluster
		Normal	LatB			Normal	LatB		Normal	LatB		Normal	LatB
Experiment 1	Cell 1	659	98			82.714	20.0791		702.264	108.744		45.3539	14.8
Experiment 1	Cell 2	728	180			81.0269	41.7153		802.862	136.698		43.3415	16.4783
Experiment 1	Cell 3	203	44			93.4251	52.0635		1840.73	149.011		55.987	20.1333
Experiment 2	Cell 4	333	167			91.3092	25.2228		2020.31	96.4317		113.562	16.8333
Experiment 2	Cell 5	471	104			90.6213	24.452		1646.91	78.3024		88.6017	15.6154
Experiment 2	Cell 6	437	94			92.2945	28.5604		1897.72	77.5262		101.277	14.9444
Experiment 3	Cell 7	514	65			84.6467	9.50689		665.506	56.2551		55.6801	13
Experiment 3	Cell 8	193	142			54.41	25.6695		611.033	65.4257		34.48	15.5789
Experiment 3	Cell 9	439	17			66.0754	4.08905		418.761	198.435		39.1204	21.3435
Experiment 3	Cell 10	586	13			61.099	5.99854		410.362	134.134		35.8826	23.4252
Experiment 4	Cell 11	465	50			86.1363	1.85185		1899.77	87.4242		81.9353	19.3224
Experiment 4	Cell 12	759	15			86.5938	0.517063		1528.4			81.4502
Experiment 4	Cell 13	684				86.6948			1434.07			70.7348
Experiment 4	Cell 14	598				80.8883			1174.3			55.9926
			Raw STORM localisation tables are presented in the accompanying SOURCE DATA file.

[truncated: 22 more sheets: Figure 5D, Figure 5F, Figure 5G, Figure 6C, Figure 7D, Figure 7E, Figure 8D, Figure 8E, Sup Figure 4, Sup Figure 5A, Sup Figure 5C, Sup Figure 9B, Sup Figure 13A, Sup Figure 13C, Sup Figure 14A, Sup Figure 14B, Sup Figure 14C, Sup Figure 14E, Sup Figure 16, Sup Figure 21A …]
